# Supplementary material for: Net Conversion of Human-Edible Vitamins and Minerals in the U.S. Southern Great Plains Beef Production System
Source: Animals (Basel). 2022 Aug 24;12(17):2170. doi: 10.3390/ani12172170 (PMC9454978; doi:10.3390/ani12172170)
Supplement: Supplementary file 1 [file animals-12-02170-s001.zip]

Archive with 1 entries (1 files):
- animals-1809903-supplementary.pdf
